# Supplementary material for: The Unfolding Space Glove: A Wearable Spatio-Visual to Haptic Sensory Substitution Device for Blind People
Source: Sensors (Basel). 2022 Feb 26;22(5):1859. doi: 10.3390/s22051859 (PMC8914703; doi:10.3390/s22051859)
Supplement: Supplementary file 1 [file sensors-22-01859-s001.zip]

Archive with 6 entries (6 files):
- S1_GitHub-Release_unfolding-space-hardware-0.2.1-revised.zip
- S2_GitHub-Release_unfolding-space-0.2.2-Revised-Study-Version.zip
- S3_study-data.zip
- S4_Exemplary_Timetable.zip
- S5_Exemplary-Videos_LowRes.zip
- S6_GitHub-Release_unfolding-space-monitor-1.4.zip
